# Supplementary material for: Demand and supply side factors that drive delayed referrals from traditional birth attendants to public primary healthcare facilities: Insights from three states in Nigeria
Source: PLOS Glob Public Health. 2024 Dec 2;4(12):e0003886. doi: 10.1371/journal.pgph.0003886 (PMC11611091; doi:10.1371/journal.pgph.0003886)
Supplement: S1 Table — (XLSX) [file pgph.0003886.s001.xlsx]

## Sheet: Sheet1
AHOP Comparative Study
Strengthening community health systems through multisectoral collaboration for health at the community level in Nigeria
S1 Table : IDI Guide for Formal Health Providers
2022-10-01
Record: Age, Gender, Length of service, location, occupation
Preamble	· In your own opinion, what do you think of communities being fully represented in, owning and participating in health care?	Probes
	· In your capacity as a formal (public or private) provider(medical doctor, nurse, pharmacist, lab technician), how do you contribute to improving the health of the community?	· Initiatives/activities/programmes that may have been initiated and/or implemented within or outside the health sector but have influenced health
No	Questions	Probe (in all, for MULTI-SECTORAL COLLABORATION & ACCOUNTABILITY)
1.	Household / community production of health & social determinants of health (housing, sanitation, education,clean water, agriculture & nutrition, income, culture, security)	Probes
	What are the community health activities going on in this community presently (or in the past)?	· List and describe each one, if any
	i) Project/activity details and duration
		· Include community health projects/activities (present or past), the initiators and funders
	ii) Was the /activity initiated by a national/sub-national policy or private sector /community members/informal health providers?
		· Sectors that were involved
	iii) What situation/experiences influenced the initiation of these activities in the community?
		· For how long has it been in practice in your community ?
	iv) Besides health, how did this activity address other social determinants of health, as listed above?	·
2.	Health workforce	Probes
	i.Which health workers are involved in the programme (facility-based health workers and community-based health workers (trained and untrained)?), volunteers?	· Probe for real life experiences that show collaborations and frictions that could possibly exist among community members, health workforce, programme formulators and implementers.
		· Any motivation or incentives given?
	ii.How were they recruited for the programme/initiative/activity – both formal and informal providers?	· Did the health providers show willingness to participate?
	iii.Any criteria, and who sets the criteria – the community or the programme implementers?
3.	Partnerships (Societal partnerships)	Probes
		· Meetings (the host, the attendees, frequency, venue, mode of coordination, sustainability)
	i) You have mentioned a number of people/sectors/organisations that are involved in this(these) health related activity(ies).
		· Real life experiences that show collaborations and frictions that could possibly exist among the (identified) partnerships
	ii) How were you organised to carry out the activity?
		· Other methods of engagement
	iii) How were people made to get involved?
		· Details of activities, frequency, specific stakeholders involved.
	iv) Are there any situations (or ? structures) in the community helping these groups/organizations work well together or preventing them from working together? (contextual factors driving or constraining multisectoral collaboration)
4.	Community organisations & Community participation	Probes
	i.What community groups do you have in this community	· Women group, youth group, religous groups, men groups,age grade groups, diaspora etc.
	ii. How were these groups involved in the activity?	· Specific involvement of each group.
		· -how/if they accepted the activity in the community.
	iii. How do these community groups monitor themselves within this activity?	· -how they supported the activity.
	iv.If activity is bottom -up (initiated by the commuity), what level of involvement do you (as a formal provider) and your organisation have in the planning and implemnetation process?
5.	Service delivery (including facility-based services and community-based health promotion and healthcare services)	Probes
		· formal sector organisation and local/community health organisation, arrangements in the activity
	i) Describe the services that are delivered to community members/groups, during this activity.
		· Probe for roles that communities play in service delivery
	ii) How is health service delivery organised in your community?
		· Accountability mechanisms used in the activity
	iii) How are health services delivered in your community?
	iv) Are there any linkages or referral systems in place between the formal and informal health providers? Is it two-way?
6.	Medical Products	Probes
	i) Were there medical products provided/distributed as part of the community health activity/project?	· Transparency in the utilisation/distribution of the medical products
	ii) What products? Source of Supply (govt, NGO, Community effort,herbalists, Philantropists etc,)	· Implications for consumables being free or not
	iii) Who coordinates the supply of these products?
	iv) What level of involvement/ownership, if any, does the community have in receiving,Storage and use of medical products?
7.	Leadership and governance	Probes
	i) Who is/was in charge of this community health activity?	· Any conflicts in leadership/management
	ii) How is/was the leadership distributed (or not) across the different stakeholders/sectors involved in this community health activity?	· Accountability mechanisms like supervision, registration?
		· Any specific leadership roles for formal providers, and how this may have impacted the activity
	iii) How were responsibilities shared across sectors?
	iv) Any clear explicit hierarchies?
	v) As a formal provider, what specific leadership role, if any did you have in the activity
8.	Financing	Probes
	i) (Mobilisation)What do you think is/was the source of funding for community health activity ?	· Any mandatory community health insurance schemes
	ii) (Pooling)Who collects/is responsible for keeping the funds. Be specific about the account it enters	· Any donation, community inheritance like land that can be sold and dividends used, philantropy, OOP, community contributions (isusu, etc.)
	iii) (Mgt. & Purchasing)Who determined what health services were to be delivered in this activity?	· Any specific financing resposibility for the group?
	iv. Which stakeholder/actor manages/managed the funds (money) for the activity? How were the health services in this activity, paid for?
9.	HMIS (Information and Learning)	Probes
	i) Was data collected in the facilities and/or community during this activity?	· Level of training of data manager
	ii) Who was responsible for the data collection	· Activities that require data eg community-directed distribution of ivermectin, routine immunisation; tools for data collection, means of transmission
	iii) What Specific data were collected?	· Any community secretary?
	iv) How was the data managed (storage, transmission, use, data analysed) etc.	· Data trustworthiness
	v) As a formal provider, what was your involvement, if any, with the data management in this activity?
10.	i.(If not already determined above), what other sectors were involved in this activity?	Probes
		· Specify role of each sector mentioned
	ii. What are/were their roles?	For each identified sector, probe for the HS buidling block targeteed, Service delivery, leadership and governance, community participation, medical products, financing, HMIS, partnerships
	iii. How can multisectoral actions be introduced or strengthened in the community, towards improving community health?	· How was accountability managed across sectors?
10	Outputs and the analysis of how the inputs and processes produce health outcomes within the community health systems framework	Probes
	i.In your opinionii. What were the consequences (outputs and outcomes )of these health activities/projects are carried out within the community?	· Rate of utilization of formal and informal health services, morbidity rates
		· Compare morbidity/ mortality accross formal and informal providers( the TBAs, traditional bone setters, PPMVs etc.)
