# Supplementary material for: Demand and supply side factors that drive delayed referrals from traditional birth attendants to public primary healthcare facilities: Insights from three states in Nigeria
Source: PLOS Glob Public Health. 2024 Dec 2;4(12):e0003886. doi: 10.1371/journal.pgph.0003886 (PMC11611091; doi:10.1371/journal.pgph.0003886)
Supplement: S2 Table — (XLSX) [file pgph.0003886.s002.xlsx]

## Sheet: Sheet1
	AHOP Comparative Study
	Strengthening community health systems through multisectoral collaboration for health at the community level in Nigeria
	2022-10-01
	Record: Age, Gender, Length of service, location, occupation
	S2 Table : IDI Guide for Informal Health Providers
Preamble	· In your own opinion, what do you think of communities being fully represented in, owning and participating in health care?	Probes
	· In your capacity as a (TBA/Community drug distributor [CDD]/bonesetter/herbalist/PPMV/diviner etc,), how do you contribute to improving the health of the community?	· Initiatives/activities/programmes that may have been initiated and/or implemented within or outside the health sector but have influenced health
No	Questions	Probes (in all, for MULTI-SECTORAL INVOLVEMENT & ACCOUNTABILITY)
1.	Household / community production of health & social determinants of health (housing, sanitation, education,clean water, agriculture & nutrition, income, culture, security)	Probes
		· Ensure there is a good description of at least one
	i.What are the community health activities going on in this community presently (or in the past)? Project/activity details and duration	· Find out the initiator (national or subnational government or non-government/philanthropic)
		· Duration of the programme
	ii .Was the /activity initiated by a national/sub-national policy or private sector /community members/informal health providers?	· Tick against relevant building blocks as narratives are made - service delivery, HMIS, governance, medicines, human resources, financing, and human rights
	iii.What situation/experiences influenced the initiation of these activities in the community?
	iv.Besides health, how did this activity address other social determinants of health, as listed above?
2.	Health workforce	Probes
	i.Which health workers are involved in the programme (facility-based health workers and community-based health workers (trained and untrained)?), volunteers?	· Probe for real life experiences that show collaborations and frictions that could possibly exist among community members, health workforce, programme formulators and implementers.
		· Any motivation or incentives given?
	ii.How were they recruited for the programme/initiative/activity – both formal and informal providers?	· Did the health providers show willingness to participate?
	iii.Any criteria, and who sets the criteria – the community or the programme implementers?
	iv. In your position as an informal provider (......), what specific role did you have in the activity?
3.	Partnerships (Societal partnerships)	Probes
	i) You have mentioned a number of people/sectors/organisations that are involved in this(these) health related activity(ies).	· Meetings (the host, the attendees, frequency, venue, mode of coordination, sustainability)
	ii) How were you organised to carry out the activity?	· Real life experiences that show collaborations and frictions that could possibly exist among the (identified) partnerships
		· Other methods of engagement
	iii) How were people made to get involved?	· details of activities, frequency, specific stakeholders involved.
	iv) Are there any situations (or ? structures) in the community helping these groups/organizations work well together or preventing them from working together? (contextual factors driving or constraining multisectoral collaboration)
4.	Community organisations & Community participation	Probes
		· Women group, youth group, religous groups, men groups,age grade groups, diaspora etc.
	i.What community groups do you have in this community?	· Specific involvement of each group. -how/if they accepted the activity in the community.
		· -how they supported the activity.
	ii. How were these groups involved in the activity (initiation of activity, implementation, monitoring, etc)?
	iii. How do these community groups monitor themselves within this activity?
	iv. (If the activity is community initiated), how did your position as a community leader, influence initiation of this activity?
5.	Service delivery	Probes
		· Who is involved in health service delivery e.g. nursing homes, CHEWs, CHIPS, bone setters, PMVs, etc.
	(including facility-based services and community-based health promotion and healthcare services)
		· How are these various groups organised on day-to-day and in the context of programmes?
	i) Describe the services that are delivered to community members/groups, during this activity.
		· Who in the community is responsible for organising these groups, and how have they been practically useful to government and non-government agencies?
	ii) How is health service delivery organised in your community?
		· What specific roles that communities play?
	iii) How are health services delivered in your community?
	iv) Are there any linkages or referral systems in place between the formal and informal health providers? Is it two-way?
6.	Medical Products	Probes
	i) Were there medical products provided/distributed as part of the community health activity/project?	· Transparency in the utilisation/distribution of the medical products
	ii) What products? Source of Supply (govt, NGO, Community effort,herbalists, Philantropists etc	· Implications for consumables being free or not
	iii) Who coordinates the supply of these products?
	iv. What level of involvement/ownership, if any, does the community have in receiving,Storage and use of medical products?
7.	Leadership and governance	Probes
	i) Who is/was in charge of this community health activity?	· Probe for any conflicts in leadership/management
	ii) How is/was the leadership distributed (or not) across the different stakeholders/sectors involved in this community health activity?	· Probe for accountability mechanisms like supervision, registration?
	iii) How were responsibilities shared across sectors?
	iv) Any clear explicit hierarchies?
8.	Financing	Probes
	i) (Mobilisation)What do you think is/was the source of funding for community health activity ?	· Any mandatory community health insurance schemes
		· Any donation, community inheritance like land that can be sold and dividends used, philantropy, OOP, community contributions (isusu, etc.)
	ii) (Pooling)Who collects/is responsible for keeping the funds. Be specific about the account it enters
	iii) (Mgt. & Purchasing)Who determined what health services were to be delivered in this activity?
	iv) Which stakeholder/actor manages/managed the funds (money) for the activity? How were the health services in this activity, paid for?
9.	HMIS (Information and Learning)	Probes
	i) Was data collected in the facilities and/or community during this activity?	· level of training of data manager
		· Activities that require data eg community-directed interventions/, routine immunisation; tools for data collection, means of transmission
	ii) Who was responsible for the data collection ?	· Any community secretary?
		· Data trustworthiness
	iii) What Specific data were collected?
	iv) How was the data managed (storage, transmission, use, data analysed) etc.
	v) Any other form of record keeping? ( Minutes etc,)
10.	Multisectoral collaboration (collaboration with non-health sectors, to improve community health) I want to discuss multisectoral activities. Sectors of the government like health, agriculture, education, religion, finance, youth and sports, water resources, and the environment all work together to build a strong society.	Probes
		· Specify role of each sector mentioned
	i.(If not already determined above), what other sectors were involved in this activity?	· For each identified sector, probe for the HS buidling block targeteed, Service delivery, leadership and governance, community participation, medical products, financing, HMIS, partnerships
	ii. What are/were their roles?
	iii. How can multisectoral actions be introduced or strengthened in the community, towards improving community health?
11	(Adapt to respondent) Outputs and the analysis of how the inputs and processes produce health outcomes	Probes
		· Rate of utilization of formal and informal health services, morbidity rates
	I. What (health) benefits has the community received/gained from this project/programme/initiative/activity?	· Compare morbidity/ mortality accross formal and informal providers( the TBAs,bone setters, PPMVs)
	ii.In your opinion, what were the consequences (outputs and outcomes )of these health activities/projects are carried out within the community?
	iii. Did they achieve what was in mind when the activity was planned?
